# Supplementary material for: The nature of intraspecific and interspecific genome size variation in taxonomically complex eyebrights
Source: Ann Bot. 2021 Jul 28;128(5):639–51. doi: 10.1093/aob/mcab102 (PMC8422891; doi:10.1093/aob/mcab102)
Supplement: mcab102_suppl_Supplementary_Table_S1 [file mcab102_suppl_supplementary_table_s1.xlsx]

## Sheet: GS, metadata, and stats
Supplementary data Table S1. Genome size estimates and sample data.
Population_number	Sample.number	Sample.identity	Location.details	Lat	Long	pg2C	S.D.	hybrid?	ploidy	specPop	popMeans	popSd	popN	spMeans	spSd	spN	pg1C
A1087 (M1768)	A1087 (M1768)	E. micrantha		57.7077	-4.43167	2.38267	0.0551574	species	tet	E. micrantha.A1087 (M1768)	1.19133	NA	1	1.18449	0.0182612	17	1.19133
A1113 (M1769)	A1113 (M1769)	E. micrantha		58.9314	-3.18124	2.38433	0.0161658	species	tet	E. micrantha.A1113 (M1769)	1.19217	NA	1	1.18449	0.0182612	17	1.19217
A1386 (A1763)	A1386 (A1763)	E. anglica	Cheddar gorge	51.2841	-2.75085	1.40133	0.00971253	species	dip	E. anglica.A1386 (A1763)	0.700667	NA	1	0.644522	0.0289207	23	0.700667
A1564 (M1767)	A1564 (M1767)	E. micrantha	Borrowdale	54.5365	-3.16558	2.37033	0.0170392	species	tet	E. micrantha.A1564 (M1767)	1.18517	NA	1	1.18449	0.0182612	17	1.18517
A1748 (V1761)	A1748 (V1761)	E. virgursii		50.2403	-5.38127	1.365	0.0122882	species	dip	E. virgursii.A1748 (V1761)	0.6825	NA	1	0.680625	0.01875	4	0.6825
A391 (V1761)	A391 (V1761)	E. tetraquetra		50.2403	-5.38127	2.37067	0.0282902	species	tet	E. tetraquetra.A391 (V1761)	1.18533	NA	1	1.15987	0.0343494	8	1.18533
A502 (V1761)	A502 (V1761)	E. tetraquetra		50.2403	-5.38127	2.38233	0.028746	species	tet	E. tetraquetra.A502 (V1761)	1.19117	NA	1	1.15987	0.0343494	8	1.19117
A551 (A1766)	A551 (A1766)	E. anglica	Cheddar gorge	51.2841	-2.75085	1.322	0.0087178	species	dip	E. anglica.A551 (A1766)	0.661	NA	1	0.644522	0.0289207	23	0.661
A593 (A1766)	A593 (A1766)	E. anglica	Cheddar gorge	51.2841	-2.75085	1.34833	0.00493288	species	dip	E. anglica.A593 (A1766)	0.674167	NA	1	0.644522	0.0289207	23	0.674167
AT1401	STC1	E. micrantha	Malwood near Stony Cross, New Forest National Park, Hampshire	50.9074	-1.62066	2.41	0.01	species	tet	E. micrantha.AT1401	1.17667	0.0368556	3	1.18449	0.0182612	17	1.205
AT1401	STC2	E. micrantha	Malwood near Stony Cross, New Forest National Park, Hampshire	50.9074	-1.62066	2.38	0.01	species	tet	E. micrantha.AT1401	1.17667	0.0368556	3	1.18449	0.0182612	17	1.19
AT1401	STC3	E. micrantha	Malwood near Stony Cross, New Forest National Park, Hampshire	50.9074	-1.62066	2.27	0.01	species	tet	E. micrantha.AT1401	1.17667	0.0368556	3	1.18449	0.0182612	17	1.135
AT1403	JAP1	E. anglica	Janesmoor Pond, New Forest National Park, Hampshire	50.9218	-1.65053	1.27	0.01	species	dip	E. anglica.AT1403	0.636667	0.0125831	3	0.644522	0.0289207	23	0.635
AT1403	JAP2	E. anglica	Janesmoor Pond, New Forest National Park, Hampshire	50.9218	-1.65053	1.25	0.01	species	dip	E. anglica.AT1403	0.636667	0.0125831	3	0.644522	0.0289207	23	0.625
AT1403	JAP3	E. anglica	Janesmoor Pond, New Forest National Park, Hampshire	50.9218	-1.65053	1.3	0.01	species	dip	E. anglica.AT1403	0.636667	0.0125831	3	0.644522	0.0289207	23	0.65
AT1404	WHP1	E. confusa	Whitten Pond, New Forest National Park, Hampshire	50.8113	-1.71597	2.63	0.08	species	tet	E. confusa.AT1404	1.20333	0.0969966	3	1.21417	0.0649166	6	1.315
AT1404	WHP2	E. confusa	Whitten Pond, New Forest National Park, Hampshire	50.8113	-1.71597	2.28	0.03	species	tet	E. confusa.AT1404	1.20333	0.0969966	3	1.21417	0.0649166	6	1.14
AT1404	WHP3	E. confusa	Whitten Pond, New Forest National Park, Hampshire	50.8113	-1.71597	2.31	0.02	species	tet	E. confusa.AT1404	1.20333	0.0969966	3	1.21417	0.0649166	6	1.155
AT1405	BED1	E. anglica	Bedford Bridge, Dartmoor, Devon	50.5135	-4.11331	1.26	0.01	species	dip	E. anglica.AT1405	0.60875	0.0143614	4	0.644522	0.0289207	23	0.63
AT1405	BED2	E. anglica	Bedford Bridge, Dartmoor, Devon	50.5135	-4.11331	1.2	0.01	species	dip	E. anglica.AT1405	0.60875	0.0143614	4	0.644522	0.0289207	23	0.6
AT1405	BED3	E. anglica	Bedford Bridge, Dartmoor, Devon	50.5135	-4.11331	1.2	0.01	species	dip	E. anglica.AT1405	0.60875	0.0143614	4	0.644522	0.0289207	23	0.6
AT1405	BED4	E. anglica	Bedford Bridge, Dartmoor, Devon	50.5135	-4.11331	1.21	0.01	species	dip	E. anglica.AT1405	0.60875	0.0143614	4	0.644522	0.0289207	23	0.605
AT1406	SHA1	E. confusa	Sharpitor, Dartmoor, Devon	50.5578	-4.07339	2.5	0.03	species	tet	E. confusa.AT1406	1.225	0.0278388	3	1.21417	0.0649166	6	1.25
AT1406	SHA2	E. confusa	Sharpitor, Dartmoor, Devon	50.5578	-4.07339	2.46	0.02	species	tet	E. confusa.AT1406	1.225	0.0278388	3	1.21417	0.0649166	6	1.23
AT1406	SHA3	E. confusa	Sharpitor, Dartmoor, Devon	50.5578	-4.07339	2.39	0.06	species	tet	E. confusa.AT1406	1.225	0.0278388	3	1.21417	0.0649166	6	1.195
AT1407	HCB1	E. nemorosa	Higher Cherry Brook Bridge, Dartmoor, Devon	50.5768	-3.92958	2.46	0.07	species	tet	E. nemorosa.AT1407	1.19667	0.0292973	3	1.19298	0.0486823	22	1.23
AT1407	HCB2	E. nemorosa	Higher Cherry Brook Bridge, Dartmoor, Devon	50.5768	-3.92958	2.35	0.06	species	tet	E. nemorosa.AT1407	1.19667	0.0292973	3	1.19298	0.0486823	22	1.175
AT1407	HCB3	E. nemorosa	Higher Cherry Brook Bridge, Dartmoor, Devon	50.5768	-3.92958	2.37	0.07	species	tet	E. nemorosa.AT1407	1.19667	0.0292973	3	1.19298	0.0486823	22	1.185
AT1409	NSF1	E. arctica	Nine Stone Farm, Bodmin Moor, Cornwall	50.5321	-4.52214	2.45	0.01	species	tet	E. arctica.AT1409	1.19833	0.0340343	3	1.18944	0.0659297	40	1.225
AT1409	NSF2	E. arctica	Nine Stone Farm, Bodmin Moor, Cornwall	50.5321	-4.52214	2.42	0.01	species	tet	E. arctica.AT1409	1.19833	0.0340343	3	1.18944	0.0659297	40	1.21
AT1409	NSF3	E. arctica	Nine Stone Farm, Bodmin Moor, Cornwall	50.5321	-4.52214	2.32	0.02	species	tet	E. arctica.AT1409	1.19833	0.0340343	3	1.18944	0.0659297	40	1.16
AT1410	CRR1	E. arctica	Crowdy Reservoir, Bodmin Moor, Cornwall	50.6239	-4.62867	2.43	0.04	species	tet	E. arctica.AT1410	1.19833	0.0152753	3	1.18944	0.0659297	40	1.215
AT1410	CRR2	E. arctica	Crowdy Reservoir, Bodmin Moor, Cornwall	50.6239	-4.62867	2.39	0.03	species	tet	E. arctica.AT1410	1.19833	0.0152753	3	1.18944	0.0659297	40	1.195
AT1410	CRR3	E. arctica	Crowdy Reservoir, Bodmin Moor, Cornwall	50.6239	-4.62867	2.37	0	species	tet	E. arctica.AT1410	1.19833	0.0152753	3	1.18944	0.0659297	40	1.185
AT1411	BUH1	E. virgursii	Bunny's Hill, Bodmin Moor, Cornwall	50.4783	-4.65086	1.4	0.02	species	dip	E. virgursii.AT1411	0.68	0.0229129	3	0.680625	0.01875	4	0.7
AT1411	BUH2	E. virgursii	Bunny's Hill, Bodmin Moor, Cornwall	50.4783	-4.65086	1.31	0.04	species	dip	E. virgursii.AT1411	0.68	0.0229129	3	0.680625	0.01875	4	0.655
AT1411	BUH3	E. virgursii	Bunny's Hill, Bodmin Moor, Cornwall	50.4783	-4.65086	1.37	0.03	species	dip	E. virgursii.AT1411	0.68	0.0229129	3	0.680625	0.01875	4	0.685
AT1412	WAR1	E. micrantha x nemorosa	Warleggan, Bodmin Moor, Cornwall	50.4844	-4.62744	2.4	0.02	hybrid	tet	E. micrantha x nemorosa.AT1412	1.1925	0.0229674	6	1.18	0.0180278	3	1.2
AT1412	WAR2	E. micrantha x nemorosa	Warleggan, Bodmin Moor, Cornwall	50.4844	-4.62744	2.35	0.02	hybrid	tet	E. micrantha x nemorosa.AT1412	1.1925	0.0229674	6	1.18	0.0180278	3	1.175
AT1412	WAR3	E. micrantha x nemorosa	Warleggan, Bodmin Moor, Cornwall	50.4844	-4.62744	2.33	0.03	hybrid	tet	E. micrantha x nemorosa.AT1412	1.1925	0.0229674	6	1.18	0.0180278	3	1.165
AT1412	WAR4	E. nemorosa	Warleggan, Bodmin Moor, Cornwall	50.4844	-4.62744	2.4	0.06	species	tet	E. nemorosa.AT1412	1.1925	0.0229674	6	1.19298	0.0486823	22	1.2
AT1412	WAR5	E. nemorosa	Warleggan, Bodmin Moor, Cornwall	50.4844	-4.62744	2.37	0.03	species	tet	E. nemorosa.AT1412	1.1925	0.0229674	6	1.19298	0.0486823	22	1.185
AT1412	WAR6	E. nemorosa	Warleggan, Bodmin Moor, Cornwall	50.4844	-4.62744	2.46	0.01	species	tet	E. nemorosa.AT1412	1.1925	0.0229674	6	1.19298	0.0486823	22	1.23
AT1628	AT1628_1	E. nemorosa	Roadside, near Penuel, Wales	51.6203	-4.09622	2.49	0.014	species	tet	E. nemorosa.AT1628	1.25789	0.0234884	3	1.19298	0.0486823	22	1.245
AT1628	AT1628_2	E. nemorosa	Roadside, near Penuel, Wales	51.6203	-4.09622	2.48733	0.0257164	species	tet	E. nemorosa.AT1628	1.25789	0.0234884	3	1.19298	0.0486823	22	1.24367
AT1628	AT1628_3	E. nemorosa	Roadside, near Penuel, Wales	51.6203	-4.09622	2.57	0.0112694	species	tet	E. nemorosa.AT1628	1.25789	0.0234884	3	1.19298	0.0486823	22	1.285
AT1630	AT1630_1	E. anglica	Leason, Wales	51.613	-4.18578	1.275	0.01253	species	dip	E. anglica.AT1630	0.646222	0.0100199	3	0.644522	0.0289207	23	0.6375
AT1630	AT1630_2	E. anglica	Leason, Wales	51.613	-4.18578	1.288	0.00781025	species	dip	E. anglica.AT1630	0.646222	0.0100199	3	0.644522	0.0289207	23	0.644
AT1630	AT1630_3	E. anglica	Leason, Wales	51.613	-4.18578	1.31433	0.00862168	species	dip	E. anglica.AT1630	0.646222	0.0100199	3	0.644522	0.0289207	23	0.657167
AT1631	AT1631_1	E. tetraquetra	Southgate, Wales	51.5657	-4.08928	2.31267	0.0675006	species	tet	E. tetraquetra.AT1631	1.14083	0.0186287	3	1.15987	0.0343494	8	1.15633
AT1631	AT1631_2	E. tetraquetra	Southgate, Wales	51.5657	-4.08928	2.24033	0.016563	species	tet	E. tetraquetra.AT1631	1.14083	0.0186287	3	1.15987	0.0343494	8	1.12017
AT1631	AT1631_3	E. tetraquetra	Southgate, Wales	51.5657	-4.08928	2.292	0.057	species	tet	E. tetraquetra.AT1631	1.14083	0.0186287	3	1.15987	0.0343494	8	1.146
AT1632	AT1632_1	E. nemorosa	Flytipping point, Bynea, Wales	51.6684	-4.095	2.431	0.025632	species	tet	E. nemorosa.AT1632	1.22217	0.0312054	3	1.19298	0.0486823	22	1.2155
AT1632	AT1632_2	E. nemorosa	Flytipping point, Bynea, Wales	51.6684	-4.095	2.51233	0.0247857	species	tet	E. nemorosa.AT1632	1.22217	0.0312054	3	1.19298	0.0486823	22	1.25617
AT1632	AT1632_3	E. nemorosa	Flytipping point, Bynea, Wales	51.6684	-4.095	2.38967	0.0634061	species	tet	E. nemorosa.AT1632	1.22217	0.0312054	3	1.19298	0.0486823	22	1.19483
AT1638	AT1638_1	E. nemorosa	National Botanic G	51.8447	-4.14548	2.43167	0.0160728	species	tet	E. nemorosa.AT1638	1.22178	0.00515411	3	1.19298	0.0486823	22	1.21583
AT1638	AT1638_2	E. nemorosa	National Botanic G	51.8447	-4.14548	2.45	0.00888819	species	tet	E. nemorosa.AT1638	1.22178	0.00515411	3	1.19298	0.0486823	22	1.225
AT1638	AT1638_3	E. nemorosa	National Botanic G	51.8447	-4.14548	2.449	0.00458258	species	tet	E. nemorosa.AT1638	1.22178	0.00515411	3	1.19298	0.0486823	22	1.2245
AT1639	AT1639_1	E. anglica	National Botanic G	51.8447	-4.14548	1.26267	0.0496622	species	dip	E. anglica.AT1639	0.634833	0.0124577	3	0.644522	0.0289207	23	0.631333
AT1639	AT1639_2	E. anglica	National Botanic G	51.8447	-4.14548	1.249	0.0135277	species	dip	E. anglica.AT1639	0.634833	0.0124577	3	0.644522	0.0289207	23	0.6245
AT1639	AT1639_3	E. anglica	National Botanic G	51.8447	-4.14548	1.29733	0.0100167	species	dip	E. anglica.AT1639	0.634833	0.0124577	3	0.644522	0.0289207	23	0.648667
B1188 (R1786)	B1188 (R1786)	E. rivularis	Honiston	54.5128	-3.20335	1.379	0.00818535	species	dip	E. rivularis.B1188 (R1786)	0.6895	NA	1	0.68225	0.010253	2	0.6895
B1228 (R1764)	B1228 (R1764)	E. rostkoviana	Conwy, Wales	53.0571	-3.78538	1.40967	0.00550757	species	dip	E. rostkoviana.B1228 (R1764)	0.704833	NA	1	0.669556	0.0362503	6	0.704833
B145 (M1787)	B145 (M1787)	E. montana	Sparket meadow	54.6214	-2.88107	1.358	0.0165227	species	dip	E. montana.B145 (M1787)	0.679	NA	1	0.705722	0.0236586	3	0.679
B1801 (M1787)	B1801 (M1787)	E. montana	Sparket meadow	54.6214	-2.88107	1.42833	0.0083865	species	dip	E. montana.B1801 (M1787)	0.714167	NA	1	0.705722	0.0236586	3	0.714167
B272 (R1762)	B272 (R1762)	E. rostkoviana	Gowy Meadow	55.0579	-2.50381	1.428	0.00916515	species	dip	E. rostkoviana.B272 (R1762)	0.714	NA	1	0.669556	0.0362503	6	0.714
B283 (R1765)	B283 (R1765)	E. rostkoviana	Derwentfolds farm	54.6186	-3.09189	1.357	0.0034641	species	dip	E. rostkoviana.B283 (R1765)	0.6785	NA	1	0.669556	0.0362503	6	0.6785
B456 (R1785)	B456 (R1785)	E. rivularis	On the Monkey Shelf	54.5135	-3.20632	1.35	0.00608276	species	dip	E. rivularis.B456 (R1785)	0.675	NA	1	0.68225	0.010253	2	0.675
B676 (M1787)	B676 (M1787)	E. montana	Sparket meadow	54.6214	-2.88107	1.448	0.0115326	species	dip	E. montana.B676 (M1787)	0.724	NA	1	0.705722	0.0236586	3	0.724
BERW1		E. arctica	North Berwick, grassland near golf course, East Lothian, Scotland	56.0569	-2.70937	2.31	0.02	species	tet	E. arctica.BERW1	1.155	NA	1	1.18944	0.0659297	40	1.155
E4E0009		E. arctica	Devil's Hole Blowout, Ravenmeols Local Nature Reserve, Merseyside, England	53.5406	-3.09041	2.2	0.01	species	tet	E. arctica.E4E0009	1.09	0.0141421	2	1.18944	0.0659297	40	1.1
E4E0009		E. arctica	Devil's Hole Blowout, Ravenmeols Local Nature Reserve, Merseyside, England	53.5406	-3.09041	2.16	0.01	species	tet	E. arctica.E4E0009	1.09	0.0141421	2	1.18944	0.0659297	40	1.08
E4E0016		E. anglica	Straduff Rathcabbin, Tipperary, Republic of Ireland	53.119	-8.02454	1.28	0	species	dip	E. anglica.E4E0016	0.645	0.0132288	3	0.644522	0.0289207	23	0.64
E4E0016		E. anglica	Straduff Rathcabbin, Tipperary, Republic of Ireland	53.119	-8.02454	1.27	0.01	species	dip	E. anglica.E4E0016	0.645	0.0132288	3	0.644522	0.0289207	23	0.635
E4E0016		E. anglica	Straduff Rathcabbin, Tipperary, Republic of Ireland	53.119	-8.02454	1.32	0.01	species	dip	E. anglica.E4E0016	0.645	0.0132288	3	0.644522	0.0289207	23	0.66
E4E0021		E. nemorosa x confusa	Dunamase, Laois, Ireland	53.0315	-7.21015	2.33	0	hybrid	tet	E. nemorosa x confusa.E4E0021	1.14	0.025	3	1.14	0.025	3	1.165
E4E0021		E. nemorosa x confusa	Dunamase, Laois, Ireland	53.0315	-7.21015	2.28	0.01	hybrid	tet	E. nemorosa x confusa.E4E0021	1.14	0.025	3	1.14	0.025	3	1.14
E4E0021		E. nemorosa x confusa	Dunamase, Laois, Ireland	53.0315	-7.21015	2.23	0.01	hybrid	tet	E. nemorosa x confusa.E4E0021	1.14	0.025	3	1.14	0.025	3	1.115
E4E0027		E. anglica	West Dean Woods, West Sussex, England	50.9321	-0.797352	1.3	0	species	dip	E. anglica.E4E0027	0.641667	0.0144338	3	0.644522	0.0289207	23	0.65
E4E0027		E. anglica x nemorosa	West Dean Woods, West Sussex, England	50.9321	-0.797352	1.3	0.01	hybrid	dip	E. anglica x nemorosa.E4E0027	0.641667	0.0144338	3	0.6375	0.0176777	2	0.65
E4E0027		E. anglica x nemorosa	West Dean Woods, West Sussex, England	50.9321	-0.797352	1.25	0.01	hybrid	dip	E. anglica x nemorosa.E4E0027	0.641667	0.0144338	3	0.6375	0.0176777	2	0.625
E4E0028		E. rostkoviana	Heyshott Down, West Sussex, England	50.9411	-0.712004	1.31	0	species	dip	E. rostkoviana.E4E0028	0.64	0.0180278	3	0.669556	0.0362503	6	0.655
E4E0028		E. rostkoviana	Heyshott Down, West Sussex, England	50.9411	-0.712004	1.29	0	species	dip	E. rostkoviana.E4E0028	0.64	0.0180278	3	0.669556	0.0362503	6	0.645
E4E0028		E. rostkoviana	Heyshott Down, West Sussex, England	50.9411	-0.712004	1.24	0.01	species	dip	E. rostkoviana.E4E0028	0.64	0.0180278	3	0.669556	0.0362503	6	0.62
E4E0029		E. pseudokerneri	Levin Down, West Sussex	50.9135	-0.741502	2.28	0.01	species	tet	E. pseudokerneri.E4E0029	1.185	0.0636396	2	1.165	0.0374166	9	1.14
E4E0029		E. pseudokerneri	Levin Down, West Sussex	50.9135	-0.741502	2.46	0.02	species	tet	E. pseudokerneri.E4E0029	1.185	0.0636396	2	1.165	0.0374166	9	1.23
E4E0031		E. arctica x nemorosa	Dolebury Hillfort, North Somerset, England	51.3261	-2.79432	2.41	0.01	hybrid	tet	E. arctica x nemorosa.E4E0031	1.175	0.0424264	2	1.19	0.0447214	11	1.205
E4E0031		E. nemorosa	Dolebury Hillfort, North Somerset, England	51.3261	-2.79432	2.29	0.01	species	tet	E. nemorosa.E4E0031	1.175	0.0424264	2	1.19298	0.0486823	22	1.145
E4E0033		E. arctica	Near Quoyorally, South Ronaldsay, Orkney	58.759	-2.93473	2.63	0	species	tet	E. arctica.E4E0033	1.32	0.00707107	2	1.18944	0.0659297	40	1.315
E4E0033		E. arctica	Near Quoyorally, South Ronaldsay, Orkney	58.759	-2.93473	2.65	0.02	species	tet	E. arctica.E4E0033	1.32	0.00707107	2	1.18944	0.0659297	40	1.325
E4E0038		E. arctica x nemorosa	Oldbury, near Hartshill, Warwickshire, England	52.5528	-1.5398	2.28	0	hybrid	tet	E. arctica x nemorosa.E4E0038	1.14	NA	1	1.19	0.0447214	11	1.14
E4E0049		E. arctica	Ouaisne, Jersey, Channel Isles	49.1771	-2.18293	2.18	0.01	species	tet	E. arctica.E4E0049	1.10333	0.0321455	3	1.18944	0.0659297	40	1.09
E4E0049		E. arctica	Ouaisne, Jersey, Channel Isles	49.1771	-2.18293	2.16	0.01	species	tet	E. arctica.E4E0049	1.10333	0.0321455	3	1.18944	0.0659297	40	1.08
E4E0049		E. arctica	Ouaisne, Jersey, Channel Isles	49.1771	-2.18293	2.28	0.02	species	tet	E. arctica.E4E0049	1.10333	0.0321455	3	1.18944	0.0659297	40	1.14
E4E0056		E. arctica	Donna Nook Nature Reserve, Linolnshire, England	53.4794	0.134841	2.25	0.02	species	tet	E. arctica.E4E0056	1.13	0.00707107	2	1.18944	0.0659297	40	1.125
E4E0056		E. arctica	Donna Nook Nature Reserve, Linolnshire, England	53.4794	0.134841	2.27	0.01	species	tet	E. arctica.E4E0056	1.13	0.00707107	2	1.18944	0.0659297	40	1.135
E4E0058		E. anglica	Kirby Moor Nature Reserve, Lincolnshire, England	53.1417	-0.17246	1.31	0	species	dip	E. anglica.E4E0058	0.645	0.0141421	2	0.644522	0.0289207	23	0.655
E4E0058		E. anglica	Kirby Moor Nature Reserve, Lincolnshire, England	53.1417	-0.17246	1.27	0	species	dip	E. anglica.E4E0058	0.645	0.0141421	2	0.644522	0.0289207	23	0.635
E4E0060		E. nemorosa	Laughton Forest, F.C. Plantation	53.4784	-0.698703	2.28	0	species	tet	E. nemorosa.E4E0060	1.1375	0.00353553	2	1.19298	0.0486823	22	1.14
E4E0060		E. nemorosa	Laughton Forest, F.C. Plantation	53.4784	-0.698703	2.27	0.02	species	tet	E. nemorosa.E4E0060	1.1375	0.00353553	2	1.19298	0.0486823	22	1.135
E4E0064		E. arctica	Castle Hill Local Nature Reserve, Newhaven, East Sussex	50.7842	0.0527191	2.21	0.01	species	tet	E. arctica.E4E0064	1.105	NA	1	1.18944	0.0659297	40	1.105
E4E0065		E. arctica	Itford Hill, Beddingham, East Sussex	50.8338	0.0435342	2.08	0.02	species	tet	E. arctica.E4E0065	1.04	NA	1	1.18944	0.0659297	40	1.04
E4E0069		E. arctica x nemorosa	Hand off Centurion Way, Meridian Business Park, Leicester, Leicestershire, England	52.6086	-1.19809	2.57	0.01	hybrid	tet	E. arctica x nemorosa.E4E0069	1.185	0.06733	4	1.19	0.0447214	11	1.285
E4E0069		E. arctica x nemorosa	Hand off Centurion Way, Meridian Business Park, Leicester, Leicestershire, England	52.6086	-1.19809	2.29	0.02	hybrid	tet	E. arctica x nemorosa.E4E0069	1.185	0.06733	4	1.19	0.0447214	11	1.145
E4E0069		E. arctica x nemorosa	Hand off Centurion Way, Meridian Business Park, Leicester, Leicestershire, England	52.6086	-1.19809	2.29	0.02	hybrid	tet	E. arctica x nemorosa.E4E0069	1.185	0.06733	4	1.19	0.0447214	11	1.145
E4E0069		E. arctica x nemorosa	Hand off Centurion Way, Meridian Business Park, Leicester, Leicestershire, England	52.6086	-1.19809	2.33	0.02	hybrid	tet	E. arctica x nemorosa.E4E0069	1.185	0.06733	4	1.19	0.0447214	11	1.165
E4E0070		E. arctica	Gofynne, Wales	52.1414	-3.45639	2.36	0.01	species	tet	E. arctica.E4E0070	1.19625	0.0368273	4	1.18944	0.0659297	40	1.18
E4E0070		E. arctica	Gofynne, Wales	52.1414	-3.45639	2.48	0	species	tet	E. arctica.E4E0070	1.19625	0.0368273	4	1.18944	0.0659297	40	1.24
E4E0070		E. arctica	Gofynne, Wales	52.1414	-3.45639	2.31	0.01	species	tet	E. arctica.E4E0070	1.19625	0.0368273	4	1.18944	0.0659297	40	1.155
E4E0070		E. arctica	Gofynne, Wales	52.1414	-3.45639	2.42	0.01	species	tet	E. arctica.E4E0070	1.19625	0.0368273	4	1.18944	0.0659297	40	1.21
E4E0085		E. anglica	Braeside Boreland, Lockerbie, Dumfriesshire	55.1855	-3.07891	1.45	0.01	species	dip	E. anglica.E4E0085	0.725	NA	1	0.644522	0.0289207	23	0.725
E4E0094		E. confusa x tetraquetra	Cocklemill Burn at Shell Bay, Fife, Scotland	56.1973	-2.87027	2.37	0.01	hybrid	tet	E. confusa x tetraquetra.E4E0094	1.185	NA	1	1.185	NA	1	1.185
E4E0095		E. arctica	North Anston Grassland above Anston Brook, South Yorkshire, England	53.3474	-1.20803	2.37	0.01	species	tet	E. arctica.E4E0095	1.20167	0.0175594	3	1.18944	0.0659297	40	1.185
E4E0095		E. arctica	North Anston Grassland above Anston Brook, South Yorkshire, England	53.3474	-1.20803	2.44	0.01	species	tet	E. arctica.E4E0095	1.20167	0.0175594	3	1.18944	0.0659297	40	1.22
E4E0095		E. arctica	North Anston Grassland above Anston Brook, South Yorkshire, England	53.3474	-1.20803	2.4	0.02	species	tet	E. arctica.E4E0095	1.20167	0.0175594	3	1.18944	0.0659297	40	1.2
E4E0112		E. arctica	Beeston Common, Norfolk, England	52.9344	1.22007	2.48	0.02	species	tet	E. arctica.E4E0112	1.20167	0.0340343	3	1.18944	0.0659297	40	1.24
E4E0112		E. arctica x nemorosa	Beeston Common, Norfolk, England	52.9344	1.22007	2.38	0.01	hybrid	tet	E. arctica x nemorosa.E4E0112	1.20167	0.0340343	3	1.19	0.0447214	11	1.19
E4E0112		E. arctica x nemorosa	Beeston Common, Norfolk, England	52.9344	1.22007	2.35	0.02	hybrid	tet	E. arctica x nemorosa.E4E0112	1.20167	0.0340343	3	1.19	0.0447214	11	1.175
E4E0114		E. nemorosa	Trethew, England	50.3959	-4.70956	2.27	0.01	species	tet	E. nemorosa.E4E0114	1.135	NA	1	1.19298	0.0486823	22	1.135
E4E0123		E. arctica x confusa	Bloody Oaks Triangle, Tickercote, Rutland	52.6895	-0.562635	2.38	0.01	hybrid	tet	E. arctica x confusa.E4E0123	1.19667	0.0057735	3	1.19375	0.0075	4	1.19
E4E0123		E. arctica x confusa	Bloody Oaks Triangle, Tickercote, Rutland	52.6895	-0.562635	2.4	0.03	hybrid	tet	E. arctica x confusa.E4E0123	1.19667	0.0057735	3	1.19375	0.0075	4	1.2
E4E0123		E. arctica x confusa	Bloody Oaks Triangle, Tickercote, Rutland	52.6895	-0.562635	2.4	0.01	hybrid	tet	E. arctica x confusa.E4E0123	1.19667	0.0057735	3	1.19375	0.0075	4	1.2
E4E0138		E. arctica	Meall a Bathaich, Glen Garry, Perthsire	56.4132	-4.03085	2.48	0.01	species	tet	E. arctica.E4E0138	1.24333	0.0057735	3	1.24333	0.0057735	3	1.24
E4E0138		E. arctica	Meall a Bathaich, Glen Garry, Perthsire	56.4132	-4.03085	2.48	0.01	species	tet	E. arctica.E4E0138	1.24333	0.0057735	3	1.24333	0.0057735	3	1.24
E4E0138		E. arctica	Meall a Bathaich, Glen Garry, Perthsire	56.4132	-4.03085	2.5	0.02	species	tet	E. arctica.E4E0138	1.24333	0.0057735	3	1.24333	0.0057735	3	1.25
E4E0143		E. tetraquetra	Ballyteige Burrow, County Wexford, Ireland	52.2027	-6.64325	2.24	0.02	species	tet	E. tetraquetra.E4E0143	1.16	0.0492443	3	1.15987	0.0343494	8	1.12
E4E0143		E. tetraquetra	Ballyteige Burrow, County Wexford, Ireland	52.2027	-6.64325	2.29	0	species	tet	E. tetraquetra.E4E0143	1.16	0.0492443	3	1.15987	0.0343494	8	1.145
E4E0143		E. tetraquetra	Ballyteige Burrow, County Wexford, Ireland	52.2027	-6.64325	2.43	0.02	species	tet	E. tetraquetra.E4E0143	1.16	0.0492443	3	1.15987	0.0343494	8	1.215
E4E0144		E. arctica	Balachuirn, Isle of Raasay, Scotland	57.39	-6.06877	2.45	0.01	species	tet	E. arctica.E4E0144	1.215	0.0141421	2	1.18944	0.0659297	40	1.225
E4E0144		E. arctica	Balachuirn, Isle of Raasay, Scotland	57.39	-6.06877	2.41	0.01	species	tet	E. arctica.E4E0144	1.215	0.0141421	2	1.18944	0.0659297	40	1.205
E4E0145		E. arctica x nemorosa	North Ebudes, Kyleakin, Skye, Scotland	57.2668	-5.76042	2.36	0	hybrid	tet	E. arctica x nemorosa.E4E0145	1.21333	0.0292973	3	1.19	0.0447214	11	1.18
E4E0145		E. arctica x nemorosa	North Ebudes, Kyleakin, Skye, Scotland	57.2668	-5.76042	2.45	0.01	hybrid	tet	E. arctica x nemorosa.E4E0145	1.21333	0.0292973	3	1.19	0.0447214	11	1.225
E4E0145		E. arctica x nemorosa	North Ebudes, Kyleakin, Skye, Scotland	57.2668	-5.76042	2.47	0.01	hybrid	tet	E. arctica x nemorosa.E4E0145	1.21333	0.0292973	3	1.19	0.0447214	11	1.235
E4E0169		E. nemorosa	Hill east of Barton-le-Clay, Bedfordshire, England	51.9596	-0.404606	2.28	0.02	species	tet	E. nemorosa.E4E0169	1.12667	0.0189297	3	1.19298	0.0486823	22	1.14
E4E0169		E. nemorosa	Hill east of Barton-le-Clay, Bedfordshire, England	51.9596	-0.404606	2.27	0.01	species	tet	E. nemorosa.E4E0169	1.12667	0.0189297	3	1.19298	0.0486823	22	1.135
E4E0169		E. nemorosa	Hill east of Barton-le-Clay, Bedfordshire, England	51.9596	-0.404606	2.21	0.01	species	tet	E. nemorosa.E4E0169	1.12667	0.0189297	3	1.19298	0.0486823	22	1.105
E4E0171		E. pseudokerneri	Barton Hills NNR, Bedfordshire, England	51.9551	-0.416842	2.33	0.01	species	tet	E. pseudokerneri.E4E0171	1.165	0.0408248	4	1.165	0.0374166	9	1.165
E4E0171		E. pseudokerneri	Barton Hills NNR, Bedfordshire, England	51.9551	-0.416842	2.43	0	species	tet	E. pseudokerneri.E4E0171	1.165	0.0408248	4	1.165	0.0374166	9	1.215
E4E0171		E. pseudokerneri	Barton Hills NNR, Bedfordshire, England	51.9551	-0.416842	2.33	0	species	tet	E. pseudokerneri.E4E0171	1.165	0.0408248	4	1.165	0.0374166	9	1.165
E4E0171		E. pseudokerneri	Barton Hills NNR, Bedfordshire, England	51.9551	-0.416842	2.23	0.02	species	tet	E. pseudokerneri.E4E0171	1.165	0.0408248	4	1.165	0.0374166	9	1.115
E4E0188		E. micrantha	Meall a Bathaich, Glen Garry, Perthsire	56.8208	-4.18281	2.4	0.01	species	tet	E. micrantha.E4E0188	1.2	NA	1	1.18449	0.0182612	17	1.2
E4E0246		E. pseudokerneri	Bevendean Down, Brighton, East Sussex	50.8437	-0.106772	2.26	0.02	species	tet	E. pseudokerneri.E4E0246	1.15167	0.0202073	3	1.165	0.0374166	9	1.13
E4E0246		E. pseudokerneri	Bevendean Down, Brighton, East Sussex	50.8437	-0.106772	2.31	0.02	species	tet	E. pseudokerneri.E4E0246	1.15167	0.0202073	3	1.165	0.0374166	9	1.155
E4E0246		E. pseudokerneri	Bevendean Down, Brighton, East Sussex	50.8437	-0.106772	2.34	0.03	species	tet	E. pseudokerneri.E4E0246	1.15167	0.0202073	3	1.165	0.0374166	9	1.17
E4E0247		E. arctica	Elsdon, Northumberland, England	55.2277	-2.10234	2.43	0.02	species	tet	E. arctica.E4E0247	1.2175	0.00353553	2	1.18944	0.0659297	40	1.215
E4E0247		E. arctica	Elsdon, Northumberland, England	55.2277	-2.10234	2.44	0.02	species	tet	E. arctica.E4E0247	1.2175	0.00353553	2	1.18944	0.0659297	40	1.22
FIA103	FI-A103-1	E. foulaensis x micrantha	near FIBO, Fair Isle, Shetland	59.5363	-1.61012	2.33267	0.0306649	hybrid	tet	E. foulaensis x micrantha.FIA103	1.17883	0.0131223	3	1.17883	0.0131223	3	1.16633
FIA103	FI-A103-2	E. foulaensis x micrantha	near FIBO, Fair Isle, Shetland	59.5363	-1.61012	2.385	0.0286182	hybrid	tet	E. foulaensis x micrantha.FIA103	1.17883	0.0131223	3	1.17883	0.0131223	3	1.1925
FIA103	FI-A103-3	E. foulaensis x micrantha	near FIBO, Fair Isle, Shetland	59.5363	-1.61012	2.35533	0.0778481	hybrid	tet	E. foulaensis x micrantha.FIA103	1.17883	0.0131223	3	1.17883	0.0131223	3	1.17767
FIA105	FI-A105-2	E. foulaensis	opposite Sheep Rock, Fair Isle, Shetland	59.527	-1.61392	2.00833	0.0378726	species	tet	E. foulaensis.FIA105	0.999	0.00730677	2	1.16044	0.0943952	13	1.00417
FIA105	FI-A105-3	E. foulaensis	opposite Sheep Rock, Fair Isle, Shetland	59.527	-1.61392	1.98767	0.0550757	species	tet	E. foulaensis.FIA105	0.999	0.00730677	2	1.16044	0.0943952	13	0.993833
FIA107	FI-A107-1	E. micrantha	Vasetter, Fair Isle, Shetland	59.5281	-1.62167	2.331	0.0121244	species	tet	E. micrantha.FIA107	1.18261	0.0183563	3	1.18449	0.0182612	17	1.1655
FIA107	FI-A107-2	E. micrantha	Vasetter, Fair Isle, Shetland	59.5281	-1.62167	2.36067	0.0432474	species	tet	E. micrantha.FIA107	1.18261	0.0183563	3	1.18449	0.0182612	17	1.18033
FIA107	FI-A107-3	E. micrantha	Vasetter, Fair Isle, Shetland	59.5281	-1.62167	2.404	0.0215174	species	tet	E. micrantha.FIA107	1.18261	0.0183563	3	1.18449	0.0182612	17	1.202
FIA111	FI-A111-1	E. micrantha	S of airstrip, Fair Isle, Shetland	59.5321	-1.62924	2.36867	0.0296873	species	tet	E. micrantha.FIA111	1.19908	0.0208597	2	1.18449	0.0182612	17	1.18433
FIA111	FI-A111-2	E. micrantha	S of airstrip, Fair Isle, Shetland	59.5321	-1.62924	2.42767	0.0289885	species	tet	E. micrantha.FIA111	1.19908	0.0208597	2	1.18449	0.0182612	17	1.21383
FIA112	FI-A112-1	E. micrantha	N of airstrip, Fair Isle, Shetland	59.5372	-1.62952	2.352	0.007	species	tet	E. micrantha.FIA112	1.18222	0.0109219	3	1.18449	0.0182612	17	1.176
FIA112	FI-A112-2	E. micrantha	N of airstrip, Fair Isle, Shetland	59.5372	-1.62952	2.35167	0.0106927	species	tet	E. micrantha.FIA112	1.18222	0.0109219	3	1.18449	0.0182612	17	1.17583
FIA112	FI-A112-3	E. micrantha	N of airstrip, Fair Isle, Shetland	59.5372	-1.62952	2.38967	0.0241937	species	tet	E. micrantha.FIA112	1.18222	0.0109219	3	1.18449	0.0182612	17	1.19483
FIA113	FI-A113-1	E. foulaensis	cliffs W of airstrip, Fair Isle, Shetland	59.5398	-1.64133	2.02	0.0145258	species	tet	E. foulaensis.FIA113	1.01	NA	1	1.16044	0.0943952	13	1.01
FIA114	FI-A114-1	E. ostenfeldii	Ward Hill, Fair Isle, Shetland	59.5467	-1.63202	2.31533	0.0450814	species	tet	E. ostenfeldii.FIA114	1.15767	NA	1	1.15767	NA	1	1.15767
FIFE1		E. arctica	Inverkeithing, Fife, Scotland	56.0259	-3.38316	2.22	0.01	species	tet	E. arctica.FIFE1	1.15667	0.0407226	3	1.18944	0.0659297	40	1.11
FIFE1		E. arctica	Inverkeithing, Fife, Scotland	56.0259	-3.38316	2.35	0.03	species	tet	E. arctica.FIFE1	1.15667	0.0407226	3	1.18944	0.0659297	40	1.175
FIFE1		E. arctica x confusa	Inverkeithing, Fife, Scotland	56.0259	-3.38316	2.37	0.02	hybrid	tet	E. arctica x confusa.FIFE1	1.15667	0.0407226	3	1.19375	0.0075	4	1.185
FIH072	FI-H072-3	E. arctica	working farm, Fair Isle, Shetland	59.5246	-1.63601	2.622	0.02	species	tet	E. arctica.FIH072	1.25413	0.0473779	5	1.18944	0.0659297	40	1.311
FIH072	072-19-early-3	E. arctica	working farm, Fair Isle, Shetland	59.5246	-1.63601	2.5951	0.0246374	species	tet	E. arctica.FIH072	1.25413	0.0473779	5	1.18944	0.0659297	40	1.29755
FIH072	072-19-late-2	E. arctica	working farm, Fair Isle, Shetland	59.5246	-1.63601	2.46143	0.0339755	species	tet	E. arctica.FIH072	1.25413	0.0473779	5	1.18944	0.0659297	40	1.23071
FIH072	072-19-late-3	E. arctica	working farm, Fair Isle, Shetland	59.5246	-1.63601	2.40472	0.0516269	species	tet	E. arctica.FIH072	1.25413	0.0473779	5	1.18944	0.0659297	40	1.20236
FIH072	072-19-late-1	E. arctica	working farm, Fair Isle, Shetland	59.5246	-1.63601	2.45803	0.00141421	species	tet	E. arctica.FIH072	1.25413	0.0473779	5	1.18944	0.0659297	40	1.22902
FIH092	FI-H092-1	E. arctica	near southern chapel, Fair Isle, Shetland	59.5171	-1.64082	2.45867	0.0431548	species	tet	E. arctica.FIH092	1.21567	0.0175808	3	1.18944	0.0659297	40	1.22933
FIH092	FI-H092-2	E. arctica	near southern chapel, Fair Isle, Shetland	59.5171	-1.64082	2.44367	0.0360046	species	tet	E. arctica.FIH092	1.21567	0.0175808	3	1.18944	0.0659297	40	1.22183
FIH092	FI-H092-3	E. arctica	near southern chapel, Fair Isle, Shetland	59.5171	-1.64082	2.39167	0.0517333	species	tet	E. arctica.FIH092	1.21567	0.0175808	3	1.18944	0.0659297	40	1.19583
FIH096	FI-H096-1	E. foulaensis x marshalli	S coast, Fair Isle, Shetland	59.5126	-1.64009	2.00933	0.00665833	hybrid	tet	E. foulaensis x marshalli.FIH096	1.00783	0.00447834	2	1.00783	0.00447834	2	1.00467
FIH096	FI-H096-2	E. foulaensis x marshalli	S coast, Fair Isle, Shetland	59.5126	-1.64009	2.022	0.0287924	hybrid	tet	E. foulaensis x marshalli.FIH096	1.00783	0.00447834	2	1.00783	0.00447834	2	1.011
FIH097	FI-H097-1	E. arctica x foulaensis	between Puffinn and S light, Fair Isle, Shetland	59.514	-1.64927	2.36967	0.0368284	hybrid	tet	E. arctica x foulaensis.FIH097	1.18083	0.013776	3	1.18083	0.013776	3	1.18483
FIH097	FI-H097-2	E. arctica x foulaensis	between Puffinn and S light, Fair Isle, Shetland	59.514	-1.64927	2.38433	0.0464579	hybrid	tet	E. arctica x foulaensis.FIH097	1.18083	0.013776	3	1.18083	0.013776	3	1.19217
FIH097	FI-H097-3	E. arctica x foulaensis	between Puffinn and S light, Fair Isle, Shetland	59.514	-1.64927	2.331	0.0667308	hybrid	tet	E. arctica x foulaensis.FIH097	1.18083	0.013776	3	1.18083	0.013776	3	1.1655
FIH098	FI-H098-1	E. foulaensis	near S light, Fair Isle, Shetland	59.5139	-1.65025	2.44967	0.0168028	species	tet	E. foulaensis.FIH098	1.23872	0.0120385	3	1.16044	0.0943952	13	1.22483
FIH098	FI-H098-2	E. foulaensis	near S light, Fair Isle, Shetland	59.5139	-1.65025	2.49233	0.0283784	species	tet	E. foulaensis.FIH098	1.23872	0.0120385	3	1.16044	0.0943952	13	1.24617
FIH098	FI-H098-3	E. foulaensis	near S light, Fair Isle, Shetland	59.5139	-1.65025	2.49033	0.00873689	species	tet	E. foulaensis.FIH098	1.23872	0.0120385	3	1.16044	0.0943952	13	1.24517
FIH100	FI-H100-2	E. foulaensis	cliffs W of ruin, Fair Isle, Shetland	59.5279	-1.64524	2.424	0.0252389	species	tet	E. foulaensis.FIH100	1.21325	0.00176777	2	1.16044	0.0943952	13	1.212
FIH100	FI-H100-3	E. foulaensis	cliffs W of ruin, Fair Isle, Shetland	59.5279	-1.64524	2.429	0.0421426	species	tet	E. foulaensis.FIH100	1.21325	0.00176777	2	1.16044	0.0943952	13	1.2145
FIH101	FI-H101-1	E. foulaensis	cliffs near W end of walldyke, Fair Isle, Shetland	59.5328	-1.64185	2.43933	0.0202073	species	tet	E. foulaensis.FIH101	1.20725	0.0175598	2	1.16044	0.0943952	13	1.21967
FIH101	FI-H101-2	E. foulaensis	cliffs near W end of walldyke, Fair Isle, Shetland	59.5328	-1.64185	2.38967	0.0575702	species	tet	E. foulaensis.FIH101	1.20725	0.0175598	2	1.16044	0.0943952	13	1.19483
FIH137	137-19-1	E. foulaensis	near S light, Fair Isle, Shetland	59.5132	-1.65172	2.30035	0.0162635	species	tet	E. foulaensis.FIH137	1.15017	NA	1	1.16044	0.0943952	13	1.15017
FIMXB024	FI-MXB024-2	E. foulaensis	N Light, Fair Isle, Shetland	59.552	-1.6099	2.30967	0.0250267	species	tet	E. foulaensis.FIMXB024	1.18517	0.0428978	2	1.16044	0.0943952	13	1.15483
FIMXB024	FI-MXB024-3	E. foulaensis	N Light, Fair Isle, Shetland	59.552	-1.6099	2.431	0.0226495	species	tet	E. foulaensis.FIMXB024	1.18517	0.0428978	2	1.16044	0.0943952	13	1.2155
FIMXB025	FI-MXB025-1	E. confusa x foulaensis	N Light, Fair Isle, Shetland	59.5523	-1.60992	2.332	0.0052915	hybrid	tet	E. confusa x foulaensis.FIMXB025	1.15794	0.00834721	3	1.15794	0.00834721	3	1.166
FIMXB025	FI-MXB025-2	E. confusa x foulaensis	N Light, Fair Isle, Shetland	59.5523	-1.60992	2.317	0.0538145	hybrid	tet	E. confusa x foulaensis.FIMXB025	1.15794	0.00834721	3	1.15794	0.00834721	3	1.1585
FIMXB025	FI-MXB025-3	E. confusa x foulaensis	N Light, Fair Isle, Shetland	59.5523	-1.60992	2.29867	0.0501232	hybrid	tet	E. confusa x foulaensis.FIMXB025	1.15794	0.00834721	3	1.15794	0.00834721	3	1.14933
FIMXB026	FI-MXB026-1	E. micrantha	N Light, Fair Isle, Shetland	59.552	-1.6099	2.34333	0.0130512	species	tet	E. micrantha.FIMXB026	1.1725	0.00117851	2	1.18449	0.0182612	17	1.17167
FIMXB026	FI-MXB026-2	E. micrantha	N Light, Fair Isle, Shetland	59.552	-1.6099	2.34667	0.0320052	species	tet	E. micrantha.FIMXB026	1.1725	0.00117851	2	1.18449	0.0182612	17	1.17333
